# Supplementary material for: Integrating Artificial Intelligence in Bronchoscopy and Endobronchial Ultrasound (EBUS) for Lung Cancer Diagnosis and Staging: A Comprehensive Review
Source: Cancers (Basel). 2025 Aug 29;17(17):2835. doi: 10.3390/cancers17172835 (PMC12427279; doi:10.3390/cancers17172835)
Supplement: Supplementary file 1 [file cancers-17-02835-s001.zip]

Archive with 1 entries (1 files):
- cancers-3841929-supplementary.pdf
